# Supplementary material for: Reduced human activity during COVID-19 alters avian land use across North America
Source: Sci Adv. 2021 Sep 22;7(39):eabf5073. doi: 10.1126/sciadv.abf5073 (PMC10763905; doi:10.1126/sciadv.abf5073)
Supplement: Supplementary file 2 — Data S1 to S4 [file sciadv.abf5073_data_s1_to_s4.zip]

Archive with 4 entries (4 files):
- sciadv.abf5073_Data_S1.csv
- sciadv.abf5073_Data_S2.csv
- sciadv.abf5073_Data_S3.csv
- sciadv.abf5073_Data_S4.R
