# Supplementary material for: Reduced human activity during COVID-19 alters avian land use across North America
Source: Sci Adv. 2021 Sep 22;7(39):eabf5073. doi: 10.1126/sciadv.abf5073 (PMC10763905; doi:10.1126/sciadv.abf5073)
Supplement: Supplementary file 2 — Data S1 to S4 [file sciadv.abf5073_data_s1_to_s4.zip › sciadv.abf5073_Data_S1.csv]

County	eBird_county_code	major_city	Country	eBird_country_code	State	eBird_state_code	latitude	longitude
Calgary	CA-AB-SI	Calgary	Canada	CA	Alberta	CA-AB	51.13891185	-114.1800359
Central Okanagan	CA-BC-CO	Kelowna	Canada	CA	British Columbia	CA-BC	49.937295	-119.4728851
Capital	CA-BC-CP	Victoria	Canada	CA	British Columbia	CA-BC	48.6372002	-123.740948
Fraser Valley	CA-BC-FV	Abbotsford	Canada	CA	British Columbia	CA-BC	49.50516875	-121.6646126
Metro Vancouver	CA-BC-GV	Vancouver	Canada	CA	British Columbia	CA-BC	49.2071738	-122.929071
Winnipeg	CA-MB-EL	Winnipeg	Canada	CA	Manitoba	CA-MB	49.85965085	-97.2035745
Westmorland	CA-NB-WE	Moncton	Canada	CA	New Brunswick	CA-NB	45.9979545	-64.533378
Essex	CA-ON-ES	Windsor	Canada	CA	Ontario	CA-ON	42.0369955	-82.7818727
Hamilton	CA-ON-HA	Hamilton	Canada	CA	Ontario	CA-ON	43.258089	-79.93184165
Middlesex	CA-ON-MI	London	Canada	CA	Ontario	CA-ON	42.94334985	-81.3674992
Ottawa	CA-ON-OT	Ottawa	Canada	CA	Ontario	CA-ON	45.2458611	-75.81470815
Toronto	CA-ON-TO	Toronto	Canada	CA	Ontario	CA-ON	43.7166128	-79.3738146
Waterloo	CA-ON-WT	Kitchener	Canada	CA	Ontario	CA-ON	43.46089765	-80.52078365
Montreal	CA-QC-MR	Montreal	Canada	CA	Quebec	CA-QC	45.5543445	-73.72330875
Quebec	CA-QC-QU	Quebec City	Canada	CA	Quebec	CA-QC	46.840188	-71.344032
Saskatoon	CA-SK-EL	Saskatoon	Canada	CA	Saskatchewan	CA-SK	51.7647055	-106.0598645
Regina	CA-SK-SI	Regina	Canada	CA	Saskatchewan	CA-SK	50.5602312	-104.443368
Jefferson	US-AL-073	Birmingham	United States	US	Alabama	US-AL	33.5425862	-86.930274
Madison	US-AL-089	Huntsville	United States	US	Alabama	US-AL	34.74872225	-86.57835025
Anchorage	US-AK-020	Anchorage	United States	US	Alaska	US-AK	61.1206649	-149.3333862
Maricopa	US-AZ-013	Phoenix	United States	US	Arizona	US-AZ	33.27931255	-112.2462953
Pima	US-AZ-019	Tucson	United States	US	Arizona	US-AZ	32.000186	-111.8685162
Alameda	US-CA-001	Oakland	United States	US	California	US-CA	37.6844805	-121.9100846
Los Angeles	US-CA-037	Los Angeles	United States	US	California	US-CA	33.8123573	-118.2977847
Riverside	US-CA-065	Cathedral City	United States	US	California	US-CA	33.73175925	-116.0689749
San Bernardino	US-CA-071	Ontario	United States	US	California	US-CA	34.833211	-115.9608027
San Diego	US-CA-073	San Diego	United States	US	California	US-CA	32.9878467	-116.8466082
San Francisco	US-CA-075	San Francisco	United States	US	California	US-CA	37.79009875	-122.6558471
Santa Clara	US-CA-085	San Jose	United States	US	California	US-CA	37.1899274	-121.704306
Denver	US-CO-031	Denver	United States	US	Colorado	US-CO	39.76012745	-104.8563634
Brevard	US-FL-009	Melbourne	United States	US	Florida	US-FL	28.30610345	-80.31806445
Broward	US-FL-011	Fort Lauderdale	United States	US	Florida	US-FL	26.1457885	-80.1961218
Escambia	US-FL-033	Pensacola	United States	US	Florida	US-FL	30.638666	-87.2016399
Hillsborough	US-FL-057	Tampa	United States	US	Florida	US-FL	27.8750846	-82.41097235
Marion	US-FL-083	Ocala	United States	US	Florida	US-FL	29.2353102	-82.0767072
Miami-Dade	US-FL-086	Miami	United States	US	Florida	US-FL	25.59132885	-80.456701
Orange	US-FL-095	Orlando	United States	US	Florida	US-FL	28.5666175	-81.2803799
Palm Beach	US-FL-099	West Palm Beach	United States	US	Florida	US-FL	26.64773855	-80.4183455
Pinellas	US-FL-103	Clearwater	United States	US	Florida	US-FL	27.89161455	-82.7090987
Polk	US-FL-105	Lakeland	United States	US	Florida	US-FL	27.986022	-81.6160185
Sarasota	US-FL-115	Sarasota	United States	US	Florida	US-FL	27.167337	-82.35225705
Volusia	US-FL-127	Daytona Beach	United States	US	Florida	US-FL	29.01494255	-81.1714684
Fulton	US-GA-121	Atlanta	United States	US	Georgia	US-GA	33.8463795	-84.4756792
Cook	US-IL-031	Chicago	United States	US	Illinois	US-IL	41.8826604	-87.72208585
Winnebago	US-IL-201	Rockford	United States	US	Illinois	US-IL	42.3246596	-89.170138
Allen	US-IN-003	Fort Wayne	United States	US	Indiana	US-IN	41.09909665	-85.0722476
Lake	US-IN-089	Gary	United States	US	Indiana	US-IN	41.44222195	-87.37363
Marion	US-IN-097	Indianapolis	United States	US	Indiana	US-IN	39.78120715	-86.136369
Orleans Parish	US-LA-071	New Orleans	United States	US	Louisiana	US-LA	30.0238576	-89.9371143
Baltimore	US-MD-005	Baltimore	United States	US	Maryland	US-MD	39.454777	-76.609311
Genesee	US-MI-049	Flint	United States	US	Michigan	US-MI	43.00149205	-83.6919031
Ingham	US-MI-065	Lansing	United States	US	Michigan	US-MI	42.59856615	-84.3726695
Kalamazoo	US-MI-077	Kalamazoo	United States	US	Michigan	US-MI	42.24515	-85.5331365
Kent	US-MI-081	Grand Rapids	United States	US	Michigan	US-MI	43.03124445	-85.5503745
Olmsted	US-MN-109	Rochester	United States	US	Minnesota	US-MN	44.0182353	-92.3713803
Ramsey	US-MN-123	Saint Paul	United States	US	Minnesota	US-MN	45.00688	-93.10616795
Harrison	US-MS-047	Gulfport	United States	US	Mississippi	US-MS	30.44150295	-89.05894355
Hinds	US-MS-049	Jackson	United States	US	Mississippi	US-MS	32.2923128	-90.39705575
Clay	US-MO-047	Kansas City	United States	US	Missouri	US-MO	39.28932875	-94.4090267
Jackson	US-MO-095	Kansas City	United States	US	Missouri	US-MO	39.0221356	-94.3660813
St. Louis	US-MO-189	Saint Louis	United States	US	Missouri	US-MO	38.632109	-90.42302915
Cascade	US-MT-013	Great Falls	United States	US	Montana	US-MT	47.266872	-111.3561317
Missoula	US-MT-063	Missoula	United States	US	Montana	US-MT	47.1098074	-113.9436612
Clark	US-NV-003	Las Vegas	United States	US	Nevada	US-NV	35.92562325	-114.9245866
Washoe	US-NV-031	Reno	United States	US	Nevada	US-NV	40.5816165	-119.6389242
Essex	US-NJ-013	Newark	United States	US	New Jersey	US-NJ	40.79477545	-74.24501055
Bronx	US-NY-005	New York	United States	US	New York	US-NY	40.8554041	-73.85647505
Kings	US-NY-047	New York	United States	US	New York	US-NY	40.64234875	-73.94266875
New York	US-NY-061	New York	United States	US	New York	US-NY	40.78201345	-73.97904625
Queens	US-NY-081	New York	United States	US	New York	US-NY	40.64250175	-73.8423445
Wake	US-NC-183	Raleigh	United States	US	North Carolina	US-NC	35.80426805	-78.62205015
Cass	US-ND-017	Fargo	United States	US	North Dakota	US-ND	46.913046	-97.22640665
Grand Forks	US-ND-035	Grand Forks	United States	US	North Dakota	US-ND	47.92887545	-97.4287069
Cuyahoga	US-OH-035	Cleveland	United States	US	Ohio	US-OH	41.4505163	-81.67266485
Franklin	US-OH-049	Columbus	United States	US	Ohio	US-OH	39.9744974	-83.0161585
Montgomery	US-OH-113	Kettering	United States	US	Ohio	US-OH	39.7495545	-84.2682494
Summit	US-OH-153	Akron	United States	US	Ohio	US-OH	41.12926315	-81.5397615
Philadelphia	US-PA-101	Philadelphia	United States	US	Pennsylvania	US-PA	40.00072905	-75.11888695
Greenville	US-SC-045	Greenville	United States	US	South Carolina	US-SC	34.86252985	-82.41598455
Davidson	US-TN-037	Nashville	United States	US	Tennessee	US-TN	36.1829325	-86.77239535
Shelby	US-TN-157	Memphis	United States	US	Tennessee	US-TN	35.1977483	-89.9026591
Bexar	US-TX-029	San Antonio	United States	US	Texas	US-TX	29.4331065	-98.4840635
Cameron	US-TX-061	Brownsville and Harlingen	United States	US	Texas	US-TX	26.12179285	-97.5040865
Dallas	US-TX-113	Dallas	United States	US	Texas	US-TX	32.7675986	-96.7775174
Harris	US-TX-201	Houston	United States	US	Texas	US-TX	29.8268127	-95.43505585
Hidalgo	US-TX-215	McAllen	United States	US	Texas	US-TX	26.41799335	-98.208616
Nueces	US-TX-355	Corpus Christi	United States	US	Texas	US-TX	27.77005695	-97.475386
Tarrant	US-TX-439	Fort Worth	United States	US	Texas	US-TX	32.77189005	-97.291823
Travis	US-TX-453	Austin	United States	US	Texas	US-TX	30.3428035	-97.78131995
Salt Lake	US-UT-035	Salt Lake City	United States	US	Utah	US-UT	40.6379306	-111.8935549
Brown	US-WI-009	Green Bay	United States	US	Wisconsin	US-WI	44.45907725	-88.00611265
Milwaukee	US-WI-079	Milwaukee	United States	US	Wisconsin	US-WI	43.0174741	-87.95416455
Natrona	US-WY-025	Casper	United States	US	Wyoming	US-WY	42.9605133	-106.822485
