# Supplementary material for: Reduced human activity during COVID-19 alters avian land use across North America
Source: Sci Adv. 2021 Sep 22;7(39):eabf5073. doi: 10.1126/sciadv.abf5073 (PMC10763905; doi:10.1126/sciadv.abf5073)
Supplement: Supplementary file 2 — Data S1 to S4 [file sciadv.abf5073_data_s1_to_s4.zip › sciadv.abf5073_Data_S2.csv]

eBird_species_code	common_name	scientific_name	family	band_code	notes
amecro	American Crow	Corvus brachyrhynchos	Corvidae (Crows, Jays, and Magpies)	AMCR
amegfi	American Goldfinch	Spinus tristis	Fringillidae (Finches, Euphonias, and Allies)	AMGO
amered	American Redstart	Setophaga ruticilla	Parulidae (New World Warblers)	AMRE
amerob	American Robin	Turdus migratorius	Turdidae (Thrushes and Allies)	AMRO
baleag	Bald Eagle	Haliaeetus leucocephalus	Accipitridae (Hawks, Eagles, and Kites)	BAEA
balori	Baltimore Oriole	Icterus galbula	Icteridae (Troupials and Allies)	BAOR
barswa	Barn Swallow	Hirundo rustica	Hirundinidae (Swallows)	BARS
bawwar	Black-and-white Warbler	Mniotilta varia	Parulidae (New World Warblers)	BAWW
belkin1	Belted Kingfisher	Megaceryle alcyon	Alcedinidae (Kingfishers)	BEKI
bkcchi	Black-capped Chickadee	Poecile atricapillus	Paridae (Tits, Chickadees, and Titmice)	BCCH
blujay	Blue Jay	Cyanocitta cristata	Corvidae (Crows, Jays, and Magpies)	BLJA
bnhcow	Brown-headed Cowbird	Molothrus ater	Icteridae (Troupials and Allies)	BHCO
brnthr	Brown Thrasher	Toxostoma rufum	Mimidae (Mockingbirds and Thrashers)	BRTH
buffle	Bufflehead	Bucephala albeola	Anatidae (Ducks, Geese, and Waterfowl)	BUFF
buggna	Blue-gray Gnatcatcher	Polioptila caerulea	Polioptilidae (Gnatcatchers)	BGGN
buwtea	Blue-winged Teal	Spatula discors	Anatidae (Ducks, Geese, and Waterfowl)	BWTE
cangoo	Canada Goose	Branta canadensis	Anatidae (Ducks, Geese, and Waterfowl)	CANG
carwre	Carolina Wren	Thryothorus ludovicianus	Troglodytidae (Wrens)	CARW
cedwax	Cedar Waxwing	Bombycilla cedrorum	Bombycillidae (Waxwings)	CEDW
chispa	Chipping Sparrow	Spizella passerina	Passerellidae (New World Sparrows)	CHSP
chiswi	Chimney Swift	Chaetura pelagica	Apodidae (Swifts)	CHSW
comgra	Common Grackle	Quiscalus quiscula	Icteridae (Troupials and Allies)	COGR
comyel	Common Yellowthroat	Geothlypis trichas	Parulidae (New World Warblers)	COYE
coohaw	Cooper's Hawk	Accipiter cooperii	Accipitridae (Hawks, Eagles, and Kites)	COHA
daejun	Dark-eyed Junco	Junco hyemalis	Passerellidae (New World Sparrows)	DEJU
doccor	Double-crested Cormorant	Phalacrocorax auritus	Phalacrocoracidae (Cormorants and Shags)	DCCO
dowwoo	Downy Woodpecker	Dryobates pubescens	Picidae (Woodpeckers)	DOWO
easblu	Eastern Bluebird	Sialia sialis	Turdidae (Thrushes and Allies)	EABL
easkin	Eastern Kingbird	Tyrannus tyrannus	Tyrannidae (Tyrant Flycatchers)	EAKI
easpho	Eastern Phoebe	Sayornis phoebe	Tyrannidae (Tyrant Flycatchers)	EAPH
eastow	Eastern Towhee	Pipilo erythrophthalmus	Passerellidae (New World Sparrows)	EATO
eucdov	Eurasian Collared-Dove	Streptopelia decaocto	Columbidae (Pigeons and Doves)	EUCD
eursta	European Starling	Sturnus vulgaris	Sturnidae (Starlings)	EUST
gadwal	Gadwall	Mareca strepera	Anatidae (Ducks, Geese, and Waterfowl)	GADW
grbher3	Great Blue Heron	Ardea herodias	Ardeidae (Herons, Egrets, and Bitterns)	GBHE
grcfly	Great Crested Flycatcher	Myiarchus crinitus	Tyrannidae (Tyrant Flycatchers)	GCFL
greegr	Great Egret	Ardea alba	Ardeidae (Herons, Egrets, and Bitterns)	GREG
grycat	Gray Catbird	Dumetella carolinensis	Mimidae (Mockingbirds and Thrashers)	GRCA
haiwoo	Hairy Woodpecker	Dryobates villosus	Picidae (Woodpeckers)	HAWO
houfin	House Finch	Haemorhous mexicanus	Fringillidae (Finches, Euphonias, and Allies)	HOFI
houspa	House Sparrow	Passer domesticus	Passeridae (Old World Sparrows)	HOSP
houwre	House Wren	Troglodytes aedon	Troglodytidae (Wrens)	HOWR
indbun	Indigo Bunting	Passerina cyanea	Cardinalidae (Cardinals and Allies)	INBU
killde	Killdeer	Charadrius vociferus	Charadriidae (Plovers and Lapwings)	KILL
mallar3	Mallard	Anas platyrhynchos	Anatidae (Ducks, Geese, and Waterfowl)	MALL
moudov	Mourning Dove	Zenaida macroura	Columbidae (Pigeons and Doves)	MODO
naswar	Nashville Warbler	Leiothlypis ruficapilla	Parulidae (New World Warblers)	NAWA
norcar	Northern Cardinal	Cardinalis cardinalis	Cardinalidae (Cardinals and Allies)	NOCA
norfli	Northern Flicker	Colaptes auratus	Picidae (Woodpeckers)	NOFL
normoc	Northern Mockingbird	Mimus polyglottos	Mimidae (Mockingbirds and Thrashers)	NOMO
norpar	Northern Parula	Setophaga americana	Parulidae (New World Warblers)	NOPA
norsho	Northern Shoveler	Spatula clypeata	Anatidae (Ducks, Geese, and Waterfowl)	NSHO	species dropped from analysis due to issues running the model
nrwswa	Northern Rough-winged Swallow	Stelgidopteryx serripennis	Hirundinidae (Swallows)	NRWS
orcwar	Orange-crowned Warbler	Leiothlypis celata	Parulidae (New World Warblers)	OCWA
osprey	Osprey	Pandion haliaetus	Pandionidae (Osprey)	OSPR
palwar	Palm Warbler	Setophaga palmarum	Parulidae (New World Warblers)	PAWA
pibgre	Pied-billed Grebe	Podilymbus podiceps	Podicipedidae (Grebes)	PBGR
pilwoo	Pileated Woodpecker	Dryocopus pileatus	Picidae (Woodpeckers)	PIWO
rebwoo	Red-bellied Woodpecker	Melanerpes carolinus	Picidae (Woodpeckers)	RBWO
reevir1	Red-eyed Vireo	Vireo olivaceus	Vireonidae (Vireos, Shrike-Babblers, and Erpornis)	REVI
reshaw	Red-shouldered Hawk	Buteo lineatus	Accipitridae (Hawks, Eagles, and Kites)	RSHA
rethaw	Red-tailed Hawk	Buteo jamaicensis	Accipitridae (Hawks, Eagles, and Kites)	RTHA
rewbla	Red-winged Blackbird	Agelaius phoeniceus	Icteridae (Troupials and Allies)	RWBL
ribgul	Ring-billed Gull	Larus delawarensis	Laridae (Gulls, Terns, and Skimmers)	RBGU
rinduc	Ring-necked Duck	Aythya collaris	Anatidae (Ducks, Geese, and Waterfowl)	RNDU	species dropped from analysis due to issues running the model
robgro	Rose-breasted Grosbeak	Pheucticus ludovicianus	Cardinalidae (Cardinals and Allies)	RBGR
rocpig	Rock Pigeon	Columba livia	Columbidae (Pigeons and Doves)	ROPI
rthhum	Ruby-throated Hummingbird	Archilochus colubris	Trochilidae (Hummingbirds)	RTHU
ruckin	Ruby-crowned Kinglet	Regulus calendula	Regulidae (Kinglets)	RCKI
snoegr	Snowy Egret	Egretta thula	Ardeidae (Herons, Egrets, and Bitterns)	SNEG
sonspa	Song Sparrow	Melospiza melodia	Passerellidae (New World Sparrows)	SOSP
swathr	Swainson's Thrush	Catharus ustulatus	Turdidae (Thrushes and Allies)	SWTH
treswa	Tree Swallow	Tachycineta bicolor	Hirundinidae (Swallows)	TRES
tuftit	Tufted Titmouse	Baeolophus bicolor	Paridae (Tits, Chickadees, and Titmice)	TUTI
turvul	Turkey Vulture	Cathartes aura	Cathartidae (New World Vultures)	TUVU
warvir	Warbling Vireo	Vireo gilvus	Vireonidae (Vireos, Shrike-Babblers, and Erpornis)	WAVI
whbnut	White-breasted Nuthatch	Sitta carolinensis	Sittidae (Nuthatches)	WBNU
whcspa	White-crowned Sparrow	Zonotrichia leucophrys	Passerellidae (New World Sparrows)	WCSP
whevir	White-eyed Vireo	Vireo griseus	Vireonidae (Vireos, Shrike-Babblers, and Erpornis)	WEVI
whtspa	White-throated Sparrow	Zonotrichia albicollis	Passerellidae (New World Sparrows)	WTSP
wooduc	Wood Duck	Aix sponsa	Anatidae (Ducks, Geese, and Waterfowl)	WODO
y00475	American Coot	Fulica americana	Rallidae (Rails, Gallinules, and Coots)	AMCO
yelwar	Yellow Warbler	Setophaga petechia	Parulidae (New World Warblers)	YEWA
yerwar	Yellow-rumped Warbler	Setophaga coronata	Parulidae (New World Warblers)	YRWA
