# Supplementary material for: Reduced human activity during COVID-19 alters avian land use across North America
Source: Sci Adv. 2021 Sep 22;7(39):eabf5073. doi: 10.1126/sciadv.abf5073 (PMC10763905; doi:10.1126/sciadv.abf5073)
Supplement: Supplementary file 2 — Data S1 to S4 [file sciadv.abf5073_data_s1_to_s4.zip › sciadv.abf5073_Data_S3.csv]

Species_common	Species_sci	Band_code	dist-mean	dist-sd	dist-lower	dist-median	dist-upper	dist-Rhat	dist-ESS	dur-mean	dur-sd	dur-lower	dur-median	dur-upper	dur-Rhat	dur-ESS	pandemic-mean	pandemic-sd	pandemic-lower	pandemic-median	pandemic-upper	pandemic-Rhat	pandemic-ESS	overlap-mean	overlap-sd	overlap-lower	overlap-median	overlap-upper	overlap-Rhat	overlap-ESS	delta_traf-mean	delta_traf-sd	delta_traf-lower	delta_traf-median	delta_traf-upper	delta_traf-Rhat	delta_traf-ESS	air-mean	air-sd	air-lower	air-median	air-upper	air-Rhat	air-ESS	road-mean	road-sd	road-lower	road-median	road-upper
American Crow	Corvus brachyrhynchos	AMCR	0.2696	0.00957	0.251	0.2698	0.2885	1	7044	0.006196	0.0001998	0.005809	0.006197	0.006596	1	8090	0.2693	0.03778	0.1947	0.2697	0.3415	1	2687	0.5713	0.6134	-0.6323	0.5866	1.761	1	315	-0.05609	0.02874	-0.1151	-0.05541	-0.004689	1.02	236	0.08935	0.0198	0.05013	0.08928	0.1278	1	4355	0.02556	0.008398	0.008832	0.0255	0.04166
American Goldfinch	Spinus tristis	AMGO	0.08665	0.01243	0.06218	0.08672	0.1111	1	6201	0.01122	0.0002616	0.0107	0.01122	0.01173	1	5988	-0.005046	0.03746	-0.07892	-0.005442	0.06689	1	2453	2.079	0.2554	1.572	2.076	2.598	1.01	317	0.05157	0.02879	-0.007848	0.05238	0.1053	1.01	457	0.02014	0.02528	-0.03116	0.02052	0.06865	1	2753	0.05438	0.01091	0.03276	0.05453	0.07545
American Redstart	Setophaga ruticilla	AMRE	0.5041	0.02921	0.4478	0.5039	0.5616	1	6712	0.01646	0.000611	0.01528	0.01646	0.01765	1	6656	0.7301	0.1126	0.5114	0.727	0.9539	1	3223	0.6551	0.2785	0.09676	0.6553	1.209	1.01	740	-0.02219	0.03466	-0.08931	-0.02206	0.04447	1	715	-0.2321	0.06319	-0.3557	-0.2317	-0.1079	1	2998	0.03688	0.02581	-0.01342	0.03724	0.08785
American Robin	Turdus migratorius	AMRO	0.5345	0.007747	0.5193	0.5344	0.5498	1	7186	0.005486	0.0001571	0.00518	0.005483	0.005796	1	6571	0.176	0.02411	0.1287	0.1757	0.2236	1	3803	3.247	0.4365	2.376	3.243	4.055	1.02	209	0.03763	0.03358	-0.02984	0.03814	0.1021	1.01	261	-0.03949	0.01634	-0.07059	-0.03966	-0.008259	1	4667	0.007141	0.006957	-0.006315	0.007129	0.02096
Bald Eagle	Haliaeetus leucocephalus	BAEA	0.2294	0.02098	0.188	0.2295	0.2707	1	6774	0.007445	4e-04	0.006673	0.007442	0.00824	1	7233	0.1903	0.09757	-2.664e-05	0.1887	0.3807	1	3069	-1.335	0.7067	-2.727	-1.321	0.05383	1.01	812	-0.1384	0.06009	-0.2577	-0.1374	-0.02067	1	886	-0.008702	0.04652	-0.1006	-0.008165	0.08176	1	4115	0.01814	0.01754	-0.0156	0.01836	0.05229
Baltimore Oriole	Icterus galbula	BAOR	0.2179	0.02138	0.1766	0.2177	0.2605	1	7619	0.01396	0.0004404	0.01311	0.01396	0.01484	1	7037	0.0664	0.1205	-0.1707	0.06831	0.2963	1	2911	-0.3199	0.2902	-0.8965	-0.3182	0.254	1.01	892	0.02878	0.02728	-0.02642	0.02874	0.08327	1.01	796	0.1462	0.04441	0.05933	0.147	0.2315	1	3317	0.08542	0.01962	0.04575	0.08556	0.1227
Barn Swallow	Hirundo rustica	BARS	0.4001	0.02254	0.3557	0.4003	0.4432	1	10270	0.005222	0.000433	0.004364	0.005225	0.006084	1	10210	0.2996	0.06324	0.1771	0.2996	0.4237	1	4428	0.5548	0.2199	0.1146	0.5595	0.9829	1	583	-0.01962	0.02327	-0.06523	-0.01993	0.02646	1	608	-0.02507	0.04185	-0.1087	-0.02499	0.0561	1	4568	0.01365	0.01605	-0.01734	0.01352	0.04565
Black-and-white Warbler	Mniotilta varia	BAWW	0.4641	0.02494	0.4155	0.4644	0.5123	1	11130	0.01461	0.0004779	0.01368	0.01462	0.01557	1	9326	0.4013	0.07768	0.2505	0.4001	0.5539	1	5260	0.5704	0.2221	0.1362	0.5697	1.011	1	928	-0.03968	0.02862	-0.09432	-0.04016	0.01834	1.01	852	-0.0175	0.05592	-0.1266	-0.0177	0.09293	1	4999	-0.03173	0.0225	-0.07622	-0.0318	0.01226
Belted Kingfisher	Megaceryle alcyon	BEKI	0.45	0.02388	0.402	0.4502	0.497	1	9635	0.006613	0.0003963	0.005836	0.00662	0.00739	1	9133	0.1256	0.08696	-0.04741	0.1281	0.2937	1	4758	0.4899	0.1685	0.155	0.4902	0.8258	1	1994	-0.01467	0.02214	-0.05911	-0.01453	0.02853	1	2146	0.07879	0.05619	-0.0331	0.07939	0.1901	1	5417	-0.003374	0.02448	-0.05065	-0.003311	0.0442
Black-capped Chickadee	Poecile atricapillus	BCCH	0.3414	0.01068	0.3199	0.3415	0.3623	1	6637	0.009257	0.00023	0.008809	0.009257	0.009723	1	6243	0.1322	0.04267	0.04779	0.1321	0.2156	1	2918	4.784	0.8304	3.151	4.775	6.468	1	604	0.1341	0.03552	0.06632	0.1339	0.2027	1	633	-0.1612	0.0218	-0.2032	-0.1612	-0.1182	1	3660	0.04668	0.009348	0.02808	0.04666	0.06581
Blue Jay	Cyanocitta cristata	BLJA	0.2643	0.007979	0.2485	0.2642	0.28	1	9153	0.008974	0.0001589	0.008664	0.008971	0.009293	1	8642	0.05202	0.03106	-0.009102	0.0519	0.1123	1	2455	0.9614	0.6882	-0.3862	0.9587	2.359	1.02	196	0.01526	0.02387	-0.03427	0.01639	0.06052	1.03	232	0.0406	0.0189	0.004017	0.04066	0.07763	1	3362	0.04117	0.007509	0.0264	0.04111	0.056
Brown-headed Cowbird	Molothrus ater	BHCO	0.2987	0.01545	0.2685	0.2987	0.3284	1	7073	0.009018	0.0003275	0.00837	0.009018	0.009659	1	6253	0.02973	0.04567	-0.0589	0.02967	0.1202	1	2578	0.458	0.2829	-0.1308	0.4711	0.9678	1.02	242	0.08508	0.02918	0.02763	0.08598	0.1386	1.02	209	0.108	0.03135	0.04656	0.1079	0.1692	1	2618	0.06409	0.013	0.03918	0.064	0.09001
Brown Thrasher	Toxostoma rufum	BRTH	0.3865	0.01775	0.351	0.3867	0.4211	1	7080	0.007061	0.0002807	0.006514	0.00706	0.007619	1	7008	0.1851	0.05527	0.07589	0.1846	0.2932	1	3436	1.343	0.591	0.1447	1.344	2.475	1	1194	0.08302	0.04712	-0.006028	0.08256	0.1779	1	990	-0.1819	0.04564	-0.2703	-0.1823	-0.09157	1	3482	0.06493	0.01833	0.02918	0.06474	0.1016
Bufflehead	Bucephala albeola	BUFF	0.3816	0.04035	0.3027	0.3818	0.4615	1	5532	-0.001059	0.0008817	-0.00275	-0.00108	0.0006967	1	4794	0.2264	0.1274	-0.02691	0.2268	0.4728	1	3159	0.277	0.3419	-0.4009	0.2743	0.9391	1.01	676	0.01522	0.03418	-0.0495	0.01401	0.08234	1.01	866	0.2267	0.07081	0.08794	0.2262	0.363	1	3247	0.1538	0.02809	0.09894	0.1535	0.2094
Blue-gray Gnatcatcher	Polioptila caerulea	BGGN	0.7538	0.01764	0.7196	0.7538	0.7888	1	8238	0.009416	0.0003254	0.008773	0.009418	0.01007	1	8952	0.2907	0.05485	0.1806	0.2906	0.4002	1	2942	0.8951	0.2634	0.3886	0.895	1.4	1.01	300	0.1278	0.02843	0.07196	0.1269	0.1859	1	281	0.07712	0.03886	-0.0002835	0.07722	0.1526	1	3084	0.04216	0.01527	0.01326	0.04183	0.07254
Blue-winged Teal	Spatula discors	BWTE	0.3634	0.04328	0.2813	0.3633	0.4493	1	7412	0.00488	0.0009588	0.003033	0.004881	0.006786	1	7248	0.3451	0.1128	0.1176	0.3459	0.5635	1	3778	0.9704	0.3293	0.3263	0.9759	1.629	1	1361	0.09936	0.06151	-0.0192	0.09909	0.2202	1	1486	0.1226	0.07964	-0.03311	0.1232	0.2789	1	4758	0.008198	0.03376	-0.061	0.008443	0.07419
Canada Goose	Branta canadensis	CANG	0.3958	0.01513	0.3654	0.3958	0.4244	1	5861	0.0007191	0.0002935	0.0001443	0.0007172	0.001296	1	6313	0.1636	0.04771	0.0683	0.1645	0.258	1	3293	-1.352	0.4889	-2.306	-1.362	-0.3835	1	514	-0.004943	0.0374	-0.08124	-0.005093	0.06989	1.01	521	-0.1144	0.03053	-0.1724	-0.1147	-0.05504	1	3812	-0.01375	0.01184	-0.03736	-0.01353	0.009069
Carolina Wren	Thryothorus ludovicianus	CARW	0.3664	0.009848	0.3471	0.3663	0.3857	1	5489	0.007073	0.0001717	0.00673	0.007074	0.007408	1	5802	0.302	0.03881	0.2258	0.3016	0.3782	1	2982	2.922	1.082	0.7758	2.947	5.005	1.01	774	0.1391	0.04011	0.05801	0.1392	0.2211	1.01	740	-0.00781	0.02559	-0.05914	-0.007366	0.04175	1	4171	0.0148	0.009082	-0.002717	0.01476	0.03258
Cedar Waxwing	Bombycilla cedrorum	CEDW	0.3365	0.03839	0.2614	0.3363	0.412	1	8446	0.0109	0.0007573	0.009383	0.0109	0.01241	1	7285	0.09181	0.116	-0.132	0.09255	0.328	1	5191	1.493	0.3034	0.8774	1.498	2.084	1	1027	0.0503	0.03012	-0.009505	0.05052	0.1093	1	1144	-0.2179	0.07605	-0.3685	-0.2175	-0.07071	1	5725	-0.04546	0.03296	-0.111	-0.04464	0.0197
Chipping Sparrow	Spizella passerina	CHSP	0.3014	0.01708	0.2686	0.3014	0.3354	1	9241	0.008464	0.0003437	0.007799	0.008459	0.009135	1	9899	0.1631	0.0525	0.05598	0.1641	0.2646	1	3655	-0.0811	0.209	-0.49	-0.08562	0.3238	1.02	306	0.03443	0.02695	-0.01675	0.03372	0.0887	1.02	365	-0.05063	0.03317	-0.1145	-0.05049	0.01445	1	3394	0.04504	0.01502	0.01544	0.04535	0.07424
Chimney Swift	Chaetura pelagica	CHSW	0.1962	0.02653	0.1433	0.1966	0.2482	1	9130	0.009004	0.0004957	0.00803	0.009008	0.009983	1	8724	0.1478	0.07495	0.002518	0.1477	0.2941	1	3643	0.2985	0.2634	-0.2267	0.3013	0.8173	1.01	627	-0.01147	0.03048	-0.07095	-0.01196	0.04998	1.01	636	-0.1731	0.06131	-0.2952	-0.1723	-0.05659	1	3927	-0.1068	0.02543	-0.1573	-0.1066	-0.05637
Common Grackle	Quiscalus quiscula	COGR	0.3238	0.01472	0.2951	0.324	0.3528	1	7950	0.005491	0.000278	0.004949	0.005488	0.006044	1	7071	0.2215	0.04867	0.1273	0.2216	0.3173	1	2393	0.1059	0.4216	-0.7215	0.1064	0.9602	1.03	215	-0.05217	0.02718	-0.107	-0.05238	0.00195	1.02	214	0.09703	0.03008	0.03826	0.09686	0.1564	1	2401	0.05677	0.01216	0.03345	0.05679	0.08021
Common Yellowthroat	Geothlypis trichas	COYE	0.6049	0.0199	0.566	0.605	0.6437	1	8526	0.01055	0.0003597	0.009858	0.01055	0.01126	1	9143	0.3756	0.06662	0.2445	0.3753	0.5069	1	3653	0.3516	0.2019	-0.04701	0.3525	0.7484	1.01	420	-0.02474	0.02593	-0.07753	-0.02478	0.02465	1.01	447	-0.05983	0.03694	-0.1318	-0.05996	0.01402	1	4051	-0.002881	0.01513	-0.03257	-0.002945	0.02682
Cooper's Hawk	Accipiter cooperii	COHA	0.2365	0.02121	0.195	0.2368	0.2774	1	11470	0.008732	0.0003286	0.008096	0.00873	0.009381	1	11160	0.2523	0.07288	0.1115	0.2514	0.3946	1	4633	-0.3122	0.4224	-1.126	-0.317	0.537	1	1803	0.01493	0.02296	-0.03014	0.01492	0.06116	1	1242	-0.1841	0.04116	-0.2638	-0.1841	-0.1045	1	5523	-0.03079	0.01933	-0.06903	-0.03072	0.006881
Dark-eyed Junco	Junco hyemalis	DEJU	0.0664	0.0179	0.03185	0.0663	0.1015	1	8729	0.007842	0.0003857	0.007096	0.00784	0.00861	1	8827	-0.204	0.07375	-0.3491	-0.2052	-0.06258	1	2506	0.9257	0.2467	0.4167	0.9327	1.39	1.01	338	-0.02975	0.02794	-0.08672	-0.0294	0.02525	1	336	-0.06038	0.0368	-0.1319	-0.06075	0.01138	1	3237	0.08833	0.01619	0.0569	0.08845	0.1194
Double-crested Cormorant	Phalacrocorax auritus	DCCO	0.1698	0.02454	0.1213	0.1698	0.2184	1	6401	0.008329	0.0005123	0.007333	0.008332	0.00932	1	6352	0.3778	0.07499	0.2293	0.3778	0.5235	1	2556	0.4437	0.2876	-0.1214	0.4394	1.022	1.02	304	0.02307	0.03192	-0.03817	0.02266	0.08786	1.01	323	0.06561	0.04935	-0.03223	0.06624	0.1597	1	2365	0.03526	0.01947	-0.002986	0.035	0.07437
Downy Woodpecker	Dryobates pubescens	DOWO	0.1794	0.008043	0.1638	0.1792	0.1957	1	3900	0.009273	0.0001436	0.008987	0.009275	0.009557	1	4210	0.07329	0.03251	0.008396	0.07336	0.1353	1	4122	2.701	0.7353	1.273	2.713	4.115	1.03	255	0.05518	0.02444	0.008916	0.05475	0.1036	1.01	345	-0.06715	0.01813	-0.1023	-0.06736	-0.03156	1	4501	0.02688	0.007761	0.0121	0.02682	0.04227
Eastern Bluebird	Sialia sialis	EABL	0.3178	0.01637	0.2854	0.3174	0.3499	1	6205	0.007604	0.0002851	0.007037	0.0076	0.00816	1	6825	0.2198	0.07049	0.08168	0.2197	0.358	1	3696	0.7785	1.126	-1.469	0.7875	2.967	1	1236	0.07872	0.05224	-0.02183	0.07926	0.1807	1.01	1174	-0.07297	0.04017	-0.1522	-0.07232	0.005225	1	4015	0.1673	0.01666	0.1355	0.1673	0.2003
Eastern Kingbird	Tyrannus tyrannus	EAKI	0.657	0.03463	0.589	0.6571	0.7247	1	9672	0.00629	0.0006152	0.005086	0.006294	0.007536	1	8909	-0.2126	0.1386	-0.4849	-0.2136	0.05741	1	4083	0.5542	0.2929	-0.0023	0.552	1.129	1	1324	0.04087	0.03707	-0.03003	0.04071	0.117	1	1593	0.2362	0.08471	0.06965	0.2371	0.4016	1	4802	0.1302	0.03417	0.06479	0.13	0.1978
Eastern Phoebe	Sayornis phoebe	EAPH	0.5432	0.01549	0.5126	0.5433	0.5731	1	10520	0.007263	0.0002788	0.006719	0.00726	0.007814	1	12060	0.3022	0.04991	0.2032	0.3024	0.3989	1	2813	1.021	0.3575	0.3289	1.02	1.724	1.01	500	0.07411	0.02829	0.01852	0.07408	0.1281	1	428	0.03558	0.03681	-0.03726	0.03587	0.1085	1	3299	0.03476	0.01513	0.005276	0.03468	0.06427
Eastern Towhee	Pipilo erythrophthalmus	EATO	0.5651	0.0164	0.5329	0.565	0.5976	1	6148	0.005926	0.0002765	0.005394	0.005925	0.006473	1	6085	0.1737	0.05917	0.05896	0.1749	0.2871	1	3574	1.623	0.8553	-0.1194	1.633	3.268	1	1174	0.08296	0.04252	-0.0005394	0.08244	0.166	1	1258	-0.1817	0.04527	-0.2709	-0.1822	-0.09307	1	4340	0.06708	0.0167	0.03414	0.06695	0.09968
Eurasian Collared-Dove	Streptopelia decaocto	EUCD	0.1383	0.0218	0.09582	0.1382	0.1811	1	5934	0.007416	0.0004087	0.006627	0.007414	0.008208	1	6032	0.01873	0.08032	-0.1424	0.01951	0.1742	1	2740	0.2804	0.7648	-1.291	0.2776	1.753	1	1140	-0.03057	0.03719	-0.105	-0.0297	0.04174	1	1011	0.167	0.04329	0.0834	0.1672	0.2517	1	3812	-0.07765	0.01846	-0.1137	-0.07779	-0.0412
European Starling	Sturnus vulgaris	EUST	0.3815	0.01304	0.3552	0.3816	0.4066	1	7072	0.002831	0.0002274	0.002386	0.00283	0.003277	1	8225	-0.02559	0.04638	-0.1162	-0.02434	0.0638	1	2487	-0.2759	0.4835	-1.292	-0.2525	0.6175	1.01	272	-0.09966	0.02784	-0.1521	-0.09951	-0.04382	1.03	191	-0.3305	0.02673	-0.384	-0.33	-0.279	1	3278	-0.05903	0.0105	-0.07975	-0.05883	-0.03829
Gadwall	Mareca strepera	GADW	0.42	0.04514	0.333	0.4198	0.5105	1	8465	0.002363	0.0009227	0.0005751	0.002341	0.004186	1	7196	-0.2642	0.1674	-0.5975	-0.2641	0.0768	1	4298	0.4935	0.3848	-0.2513	0.4915	1.255	1	1435	0.1283	0.03448	0.06091	0.1273	0.1953	1	1725	0.126	0.07052	-0.01271	0.126	0.2616	1	4624	0.03401	0.03217	-0.02927	0.03415	0.09566
Great Blue Heron	Ardea herodias	GBHE	0.3735	0.0149	0.3443	0.3735	0.4028	1	7131	0.006661	0.0002856	0.006097	0.006657	0.007224	1	7699	0.2096	0.04994	0.1153	0.2085	0.3078	1	3230	0.5115	0.4252	-0.3039	0.5122	1.348	1.02	290	0.08263	0.02636	0.02974	0.08218	0.1348	1.03	274	0.05204	0.03344	-0.01474	0.05216	0.1172	1	3271	-0.05326	0.01244	-0.07785	-0.05337	-0.02952
Great Crested Flycatcher	Myiarchus crinitus	GCFL	0.5011	0.01717	0.468	0.5012	0.5347	1	11190	0.008533	0.0002888	0.007985	0.008531	0.009099	1	11980	0.392	0.05511	0.2831	0.3923	0.4972	1	2862	1.261	0.1961	0.8828	1.262	1.648	1.02	364	0.07975	0.02689	0.02808	0.07961	0.135	1.01	365	0.1558	0.03996	0.07583	0.1559	0.233	1	3756	0.03451	0.01507	0.004497	0.03459	0.0648
Great Egret	Ardea alba	GREG	0.2684	0.02217	0.2246	0.2684	0.311	1	5460	0.007311	0.0004269	0.006493	0.007306	0.008163	1	4774	0.1036	0.07862	-0.05468	0.1043	0.2558	1	2978	-0.01975	0.8027	-1.637	-0.002335	1.523	1.01	921	0.09061	0.0423	0.005862	0.09081	0.1731	1	1144	0.2935	0.04599	0.2031	0.2937	0.383	1	4150	-0.05999	0.01663	-0.09366	-0.05984	-0.02736
Gray Catbird	Dumetella carolinensis	GRCA	0.5083	0.01705	0.4755	0.508	0.5426	1	6360	0.01216	0.000316	0.01155	0.01216	0.01278	1	6295	0.5601	0.06635	0.4305	0.5605	0.6889	1	2033	-0.2646	0.2657	-0.7981	-0.2572	0.2505	1.01	380	-0.04649	0.03345	-0.1109	-0.0469	0.02055	1.01	267	-0.0601	0.03589	-0.1313	-0.05962	0.009521	1	2937	0.001633	0.01441	-0.02656	0.001894	0.02947
Hairy Woodpecker	Dryobates villosus	HAWO	0.1303	0.01622	0.09868	0.1303	0.1625	1	8554	0.009707	0.0002864	0.009149	0.009707	0.01026	1	7925	0.06806	0.07965	-0.08867	0.06781	0.2285	1	1952	1.644	0.9159	-0.1115	1.616	3.468	1.02	488	0.05838	0.03375	-0.007316	0.05841	0.1258	1	564	0.03399	0.03766	-0.0384	0.03374	0.1075	1	2684	0.07607	0.0168	0.0431	0.07608	0.1088
House Finch	Haemorhous mexicanus	HOFI	-0.09786	0.01031	-0.1183	-0.09759	-0.07781	1	4777	0.008924	0.0001979	0.008537	0.008923	0.009316	1	4822	0.2135	0.0357	0.1437	0.2137	0.2845	1	5232	-0.586	1.002	-2.536	-0.5661	1.377	1.01	615	-0.02915	0.03006	-0.08689	-0.02933	0.02873	1	807	-0.2756	0.02143	-0.3184	-0.2759	-0.2331	1	4713	-0.02104	0.009331	-0.03885	-0.02121	-0.002827
House Sparrow	Passer domesticus	HOSP	0.1061	0.01216	0.08171	0.1061	0.1295	1	5081	0.004738	0.0002247	0.004299	0.004741	0.005174	1	4588	-0.002179	0.04518	-0.09047	-0.002133	0.08603	1	4126	-0.2124	1.014	-2.178	-0.2235	1.819	1.02	478	-0.06225	0.03189	-0.1229	-0.06218	0.001786	1.01	454	-0.1728	0.0244	-0.2201	-0.1726	-0.1258	1	4380	-0.1382	0.01184	-0.1613	-0.1383	-0.1152
House Wren	Troglodytes aedon	HOWR	0.4737	0.01863	0.4371	0.4739	0.5107	1	10060	0.01084	0.0003544	0.01014	0.01085	0.01153	1	8534	0.2123	0.08428	0.04204	0.2135	0.3751	1	2973	0.5879	0.2753	0.02004	0.5952	1.117	1.01	462	0.02269	0.02877	-0.03306	0.02275	0.0804	1.01	416	-0.03508	0.03808	-0.1119	-0.03512	0.03846	1	3695	0.05117	0.01557	0.01943	0.05125	0.08111
Indigo Bunting	Passerina cyanea	INBU	0.6282	0.03098	0.5667	0.6278	0.6905	1	6115	0.0116	0.0005499	0.01055	0.01159	0.01269	1	6605	-0.3968	0.09739	-0.5899	-0.3964	-0.2079	1	2901	0.6596	0.2868	0.1042	0.6589	1.24	1.01	672	0.07023	0.04545	-0.01747	0.06981	0.1607	1.01	1114	-0.09732	0.07167	-0.2354	-0.09721	0.04511	1	3656	0.2034	0.02958	0.1459	0.203	0.2617
Killdeer	Charadrius vociferus	KILL	0.4271	0.01589	0.3962	0.4268	0.4583	1	9361	0.001761	0.0003042	0.001166	0.001764	0.002365	1	9045	0.07151	0.06051	-0.04705	0.07201	0.1902	1	3213	1.342	0.4738	0.403	1.345	2.264	1.01	423	0.06444	0.02116	0.02235	0.06401	0.1059	1.01	422	-0.01849	0.02908	-0.07408	-0.0185	0.03918	1	3920	0.012	0.01223	-0.01175	0.01183	0.036
Mallard	Anas platyrhynchos	MALL	0.4718	0.01391	0.4448	0.4718	0.499	1	6897	-0.0003134	0.0002782	-0.0008602	-0.0003133	0.0002331	1	6649	0.04452	0.0465	-0.04639	0.04443	0.135	1	2472	-0.09433	0.4588	-1.043	-0.1025	0.8407	1.02	195	0.001489	0.03217	-0.06047	0.001108	0.06636	1.01	222	-0.1372	0.02676	-0.19	-0.1372	-0.08601	1	2937	-0.04081	0.01105	-0.06256	-0.04094	-0.01876
Mourning Dove	Zenaida macroura	MODO	0.1757	0.007677	0.1609	0.1756	0.1907	1	4416	0.007577	0.0001498	0.007291	0.007576	0.007869	1	4463	0.1277	0.02562	0.07732	0.1278	0.177	1	4455	1.178	0.3511	0.4862	1.18	1.858	1.01	493	0.03569	0.01991	-0.002558	0.03584	0.07418	1.02	316	-0.01571	0.01617	-0.04649	-0.01565	0.01634	1	3860	0.01025	0.006966	-0.003536	0.01019	0.02392
Nashville Warbler	Leiothlypis ruficapilla	NAWA	0.4189	0.03875	0.3448	0.4181	0.4956	1	7781	0.01616	0.0007858	0.01463	0.01615	0.01772	1	8570	0.3011	0.1273	0.04672	0.3001	0.552	1	4596	0.003909	0.244	-0.4876	0.01045	0.471	1	2029	-0.01965	0.04853	-0.1156	-0.02004	0.07574	1	2060	-0.1161	0.07876	-0.2706	-0.1163	0.03796	1	4776	-0.05791	0.03433	-0.1246	-0.05737	0.01052
Northern Cardinal	Cardinalis cardinalis	NOCA	0.3349	0.006092	0.3229	0.335	0.3468	1	5496	0.007387	0.0001116	0.007175	0.007386	0.007605	1	4963	0.1022	0.02126	0.06053	0.1023	0.1431	1	4119	1.98	0.7122	0.548	2.005	3.32	1	543	0.059	0.02869	0.003616	0.05885	0.1149	1.01	356	-0.02525	0.01364	-0.05288	-0.0252	0.001241	1	4681	0.04612	0.005516	0.03558	0.04607	0.05703
Northern Flicker	Colaptes auratus	NOFL	0.4106	0.0114	0.3888	0.4107	0.4331	1	9723	0.008269	0.0002157	0.007851	0.008269	0.008697	1	9864	0.1863	0.03564	0.1168	0.186	0.256	1	3456	1.807	0.3074	1.237	1.802	2.438	1	312	-0.01983	0.02004	-0.06181	-0.01927	0.0187	1.01	359	0.05104	0.024	0.004523	0.0515	0.09763	1	3630	0.04322	0.0104	0.02335	0.04311	0.06419
Northern Mockingbird	Mimus polyglottos	NOMO	0.4571	0.009447	0.4386	0.4571	0.4751	1	5795	0.004134	0.0001602	0.003814	0.004133	0.004443	1	6333	0.08534	0.03756	0.01264	0.08503	0.159	1	3151	-1.37	1.497	-4.299	-1.41	1.585	1	649	0.02877	0.0343	-0.03799	0.02836	0.09755	1.01	605	-0.2202	0.02181	-0.2624	-0.2205	-0.1761	1	3839	0.03484	0.00831	0.01851	0.03481	0.05134
Northern Parula	Setophaga americana	NOPA	0.5347	0.02065	0.4938	0.5353	0.5745	1	5120	0.01092	0.0003822	0.01016	0.01092	0.01169	1	5246	0.4438	0.07058	0.3079	0.445	0.581	1	3198	0.9605	0.4726	0.02259	0.959	1.879	1	918	0.01948	0.04542	-0.06876	0.02017	0.1103	1.01	971	-0.01848	0.04773	-0.1136	-0.01813	0.07417	1	3531	0.02664	0.01786	-0.00808	0.02645	0.0624
Northern Rough-winged Swallow	Stelgidopteryx serripennis	NRWS	0.5478	0.03295	0.4839	0.5472	0.61	1	7296	0.005002	0.0006276	0.003771	0.005016	0.00625	1	7531	0.2008	0.09674	0.01168	0.2029	0.3876	1	3951	1.779	0.4702	0.8646	1.779	2.737	1.01	706	-0.01834	0.03592	-0.08992	-0.01854	0.05253	1	853	0.06375	0.05908	-0.05533	0.06428	0.1787	1	3587	0.04622	0.02682	-0.00703	0.04597	0.09918
Orange-crowned Warbler	Leiothlypis celata	OCWA	0.4156	0.02849	0.3599	0.4157	0.4719	1	5433	0.0118	0.0005338	0.01079	0.01179	0.01284	1	5370	0.2782	0.1001	0.08123	0.2773	0.4705	1	3385	0.08932	0.4072	-0.7308	0.09097	0.8806	1.01	1004	-0.05722	0.04588	-0.1511	-0.05564	0.03269	1	1384	-0.1063	0.04853	-0.2025	-0.106	-0.01044	1	4528	0.03445	0.02041	-0.005361	0.0349	0.07359
Osprey	Pandion haliaetus	OSPR	0.2534	0.01702	0.2195	0.2537	0.2859	1	7262	0.007534	0.0002976	0.006947	0.007531	0.008114	1	7327	0.2287	0.07257	0.08513	0.2294	0.3689	1	4266	0.8214	0.7429	-0.6288	0.8175	2.315	1	1956	0.08196	0.05186	-0.02123	0.08214	0.182	1	1484	-0.08892	0.04018	-0.1665	-0.08955	-0.008041	1	6058	0.02853	0.01539	-0.002194	0.02863	0.05836
Palm Warbler	Setophaga palmarum	PAWA	0.6636	0.02896	0.6055	0.6636	0.7205	1	8632	0.01161	0.0005797	0.01049	0.0116	0.01277	1	7334	0.09995	0.09372	-0.07914	0.09993	0.2831	1	3071	-1.162	0.2741	-1.677	-1.168	-0.5879	1.01	750	0.04646	0.03618	-0.02425	0.04644	0.1168	1.01	727	0.03151	0.06537	-0.09832	0.03162	0.1589	1	3436	0.005195	0.02481	-0.04387	0.005575	0.05379
Pied-billed Grebe	Podilymbus podiceps	PBGR	0.4477	0.03213	0.3852	0.4478	0.5108	1	8297	0.002929	0.0005811	0.001811	0.002923	0.004076	1	8320	-0.09512	0.1007	-0.2943	-0.09341	0.1068	1	4405	0.06138	0.2154	-0.3608	0.05828	0.4904	1	1178	0.04173	0.02646	-0.007883	0.04169	0.09408	1	1727	0.1232	0.05961	0.005155	0.1226	0.2371	1	5853	0.08303	0.02535	0.03271	0.0831	0.1321
Pileated Woodpecker	Dryocopus pileatus	PIWO	0.3291	0.01687	0.2962	0.3291	0.361	1	11140	0.008292	0.000271	0.007767	0.00829	0.008829	1	13100	0.2025	0.08192	0.04164	0.2037	0.3602	1	2714	0.8024	0.5993	-0.3762	0.7898	1.934	1	898	0.1349	0.03353	0.06641	0.1351	0.2	1.01	447	0.1312	0.041	0.0492	0.1307	0.2121	1	4153	0.1104	0.01646	0.07784	0.1103	0.1431
Red-bellied Woodpecker	Melanerpes carolinus	RBWO	0.3567	0.00761	0.342	0.3567	0.3716	1	8819	0.007647	0.0001309	0.007388	0.007647	0.007902	1	9499	0.1632	0.03503	0.09529	0.163	0.2335	1	2603	0.7405	0.7125	-0.656	0.7322	2.132	1.01	341	0.09805	0.02219	0.05537	0.09741	0.1428	1.01	258	-0.004685	0.01899	-0.04194	-0.004828	0.03215	1	3591	0.03601	0.007438	0.02125	0.03598	0.0504
Red-eyed Vireo	Vireo olivaceus	REVI	0.6873	0.02698	0.6341	0.6871	0.7394	1	8100	0.01068	0.0004803	0.00975	0.01069	0.01161	1	8873	0.3379	0.09648	0.1501	0.3397	0.5261	1	2831	0.4613	0.245	-0.01961	0.4645	0.9387	1.01	616	0.0537	0.03508	-0.01653	0.05404	0.1227	1	627	0.1882	0.06317	0.06418	0.1883	0.3136	1	3352	0.1036	0.02428	0.05638	0.1035	0.1504
Red-shouldered Hawk	Buteo lineatus	RSHA	0.354	0.0153	0.3238	0.3543	0.3839	1	7129	0.007248	0.0002565	0.006751	0.007249	0.00776	1	7342	0.2224	0.07879	0.06256	0.2221	0.3776	1	2925	-2.428	0.8414	-4.028	-2.448	-0.7212	1	787	0.02834	0.02942	-0.0289	0.02828	0.08534	1	1032	0.1017	0.03777	0.02981	0.101	0.1762	1	3589	0.02102	0.01418	-0.006818	0.02099	0.04909
Red-tailed Hawk	Buteo jamaicensis	RTHA	0.2589	0.01228	0.2348	0.2587	0.2832	1	10070	0.007653	0.0002094	0.007247	0.007656	0.008062	1	10760	0.2096	0.05899	0.09402	0.2085	0.3257	1	2237	0.7774	0.4976	-0.234	0.7762	1.77	1	409	-0.04545	0.01951	-0.08397	-0.04556	-0.00561	1.03	302	-0.09945	0.02647	-0.1508	-0.09976	-0.04683	1	3839	0.01331	0.01153	-0.009443	0.01347	0.03517
Red-winged Blackbird	Agelaius phoeniceus	RWBL	0.4832	0.01251	0.4582	0.4832	0.5079	1	3750	0.005356	0.0002408	0.004894	0.005358	0.005824	1	3773	-0.06963	0.03629	-0.1424	-0.06915	0.0004086	1	4808	-0.4398	0.3358	-1.103	-0.4337	0.2111	1.01	433	0.03136	0.02706	-0.02132	0.03116	0.08509	1.02	249	0.1729	0.0231	0.127	0.1731	0.2177	1	4569	0.05604	0.009064	0.03839	0.05619	0.07361
Ring-billed Gull	Larus delawarensis	RBGU	0.09307	0.02625	0.04107	0.09312	0.1452	1	4122	0.0001141	0.0005007	-0.0008573	0.0001088	0.001113	1	4444	-0.3874	0.09683	-0.5745	-0.3861	-0.1961	1	1414	1.195	0.3559	0.5088	1.191	1.887	1.01	363	-0.03798	0.0458	-0.1246	-0.03986	0.05673	1.01	397	-0.2412	0.05894	-0.3577	-0.2403	-0.1257	1	2240	0.002328	0.02147	-0.0411	0.002686	0.044
Rose-breasted Grosbeak	Pheucticus ludovicianus	RBGR	0.01479	0.02733	-0.03706	0.01434	0.06899	1	7839	0.01544	0.0005297	0.01444	0.01543	0.0165	1	8365	0.3902	0.09553	0.2013	0.3884	0.575	1	3874	-0.6472	0.2206	-1.079	-0.6436	-0.224	1	1064	0.1298	0.0308	0.06922	0.1295	0.1913	1	1201	-0.149	0.05993	-0.2668	-0.1497	-0.02895	1	5313	0.1026	0.02581	0.05246	0.103	0.1518
Rock Pigeon	Columba livia	ROPI	0.3171	0.02199	0.2747	0.3171	0.3597	1	8036	0.002712	0.000411	0.00192	0.002714	0.003509	1	7299	-0.0653	0.08633	-0.2333	-0.064	0.09946	1	2242	-0.795	0.5164	-1.867	-0.7861	0.2	1.02	354	-0.0963	0.02794	-0.1489	-0.09709	-0.0401	1.01	315	-0.3819	0.04734	-0.4729	-0.3821	-0.2887	1	2633	-0.2682	0.01867	-0.3037	-0.2684	-0.2307
Ruby-throated Hummingbird	Archilochus colubris	RTHU	-0.2971	0.0265	-0.3487	-0.2972	-0.2461	1	6810	0.01108	0.0003923	0.01031	0.01108	0.01187	1	7444	0.3054	0.07775	0.1471	0.306	0.4547	1	3405	1.084	0.28	0.5315	1.086	1.641	1	916	0.05601	0.04877	-0.04149	0.05665	0.1519	1.01	930	-0.1887	0.05879	-0.3043	-0.1901	-0.06942	1	3180	0.1169	0.0253	0.06735	0.1164	0.1666
Ruby-crowned Kinglet	Regulus calendula	RCKI	0.5967	0.01885	0.5598	0.5968	0.6331	1	11070	0.01063	0.0003763	0.009911	0.01063	0.01136	1	9057	0.2826	0.05164	0.1807	0.2836	0.3815	1	3594	0.1904	0.1723	-0.1303	0.1867	0.5425	1.01	348	-0.001872	0.02197	-0.0454	-0.001323	0.04003	1.01	529	0.08289	0.03596	0.01173	0.08291	0.1542	1	4199	0.05815	0.01564	0.02723	0.05808	0.08899
Snowy Egret	Egretta thula	SNEG	0.4631	0.03071	0.4027	0.4634	0.5222	1	7238	0.004287	0.0005427	0.003255	0.00428	0.005374	1	7604	0.1398	0.1192	-0.09232	0.139	0.3779	1	2708	0.4455	0.6704	-0.8694	0.4444	1.754	1	1139	0.08793	0.02812	0.03333	0.08753	0.1438	1	1365	-0.03786	0.06632	-0.1683	-0.03813	0.09065	1	3828	-0.06755	0.02343	-0.1142	-0.06744	-0.02208
Song Sparrow	Melospiza melodia	SOSP	0.5893	0.009893	0.5696	0.5894	0.6082	1	7331	0.006304	0.0001978	0.005926	0.0063	0.006687	1	8552	0.1186	0.03226	0.05681	0.1188	0.1812	1	3282	2.396	0.3297	1.741	2.396	3.047	1.01	306	-0.04672	0.02502	-0.09429	-0.04713	0.002889	1.02	254	-0.06058	0.01858	-0.0975	-0.06054	-0.02513	1	4220	0.007636	0.008075	-0.008356	0.007593	0.02379
Swainson's Thrush	Catharus ustulatus	SWTH	0.5087	0.03487	0.4403	0.5098	0.5755	1	8782	0.01512	0.0007042	0.01377	0.01511	0.0165	1	8083	0.3692	0.1557	0.06767	0.3686	0.6778	1	3317	0.2314	0.359	-0.4801	0.2347	0.9344	1.01	867	0.09578	0.04393	0.009895	0.09559	0.1809	1	1198	-0.2044	0.06932	-0.3426	-0.2056	-0.06793	1	4046	0.001995	0.03371	-0.06597	0.002034	0.0679
Tree Swallow	Tachycineta bicolor	TRES	0.353	0.02522	0.3027	0.3536	0.4018	1	6415	0.007455	0.0005395	0.006417	0.007443	0.008516	1	5981	0.004117	0.07276	-0.1385	0.00407	0.1459	1	3086	0.3731	0.242	-0.07275	0.3677	0.8637	1.01	381	0.04018	0.03174	-0.02163	0.03981	0.1037	1.01	458	0.1743	0.04188	0.08806	0.1748	0.2546	1	3236	0.08916	0.01916	0.05079	0.08946	0.1265
Tufted Titmouse	Baeolophus bicolor	TUTI	0.2974	0.01121	0.2759	0.2973	0.3194	1	6441	0.008157	0.0001963	0.007766	0.00816	0.008534	1	6868	0.1367	0.04175	0.05499	0.1367	0.2201	1	2979	1.769	0.8181	0.2069	1.756	3.471	1	1034	0.1488	0.04198	0.06509	0.1484	0.2319	1	913	0.009166	0.02809	-0.047	0.009208	0.06384	1	3167	0.0562	0.01073	0.03525	0.0562	0.07715
Turkey Vulture	Cathartes aura	TUVU	0.186	0.01333	0.1602	0.1861	0.2125	1	5190	0.009807	0.0002544	0.009317	0.009808	0.01029	1	5501	0.1937	0.04061	0.1138	0.194	0.2731	1	4673	-1.049	0.3096	-1.646	-1.052	-0.4242	1.01	635	-0.005025	0.02946	-0.06132	-0.005388	0.05321	1.01	638	0.1477	0.02513	0.0985	0.1478	0.1969	1	4865	0.006088	0.01011	-0.01389	0.006204	0.02556
Warbling Vireo	Vireo gilvus	WAVI	0.5445	0.02745	0.4889	0.545	0.5975	1	8652	0.01124	0.0005416	0.01021	0.01124	0.0123	1	8129	0.05953	0.1424	-0.2182	0.06042	0.3383	1	4902	-0.2043	0.2092	-0.6159	-0.2019	0.2042	1	2498	-0.0411	0.02074	-0.08216	-0.0411	0.0002603	1	2283	0.08491	0.05596	-0.02261	0.08544	0.1934	1	6839	0.05427	0.0242	0.007677	0.054	0.102
White-breasted Nuthatch	Sitta carolinensis	WBNU	0.2549	0.01125	0.2331	0.2548	0.2771	1	8917	0.009537	0.0002087	0.009126	0.009538	0.009947	1	8714	0.1561	0.04431	0.07061	0.1561	0.2421	1	2096	3.297	0.6703	1.998	3.29	4.628	1.01	422	0.04951	0.03004	-0.0117	0.05005	0.109	1.01	339	-0.05372	0.02712	-0.1059	-0.05393	-0.0003544	1	2573	0.05766	0.01143	0.0357	0.05758	0.08041
White-crowned Sparrow	Zonotrichia leucophrys	WCSP	0.1776	0.02525	0.1277	0.1774	0.2272	1	4945	0.01138	0.0005321	0.01035	0.01138	0.01243	1	4882	-0.1149	0.09599	-0.3064	-0.1128	0.07312	1	2494	0.3499	0.4227	-0.4725	0.3463	1.206	1	930	-0.1515	0.04759	-0.2419	-0.1522	-0.05898	1	881	0.07461	0.04137	-0.005745	0.07532	0.1534	1	3760	0.1327	0.02029	0.09243	0.1328	0.1732
White-eyed Vireo	Vireo griseus	WEVI	0.7797	0.02164	0.7371	0.7799	0.8212	1	7342	0.008544	0.0003677	0.007827	0.008544	0.009262	1	7269	0.3292	0.07033	0.1925	0.3292	0.4637	1	3663	1.499	0.4847	0.5524	1.487	2.447	1	1069	0.002399	0.04563	-0.08748	0.0024	0.09267	1.01	1198	0.2336	0.05425	0.1285	0.232	0.3425	1	3946	0.09924	0.02	0.06083	0.09875	0.1387
White-throated Sparrow	Zonotrichia albicollis	WTSP	0.3351	0.02023	0.2959	0.3351	0.3751	1	4862	0.01201	0.000425	0.01121	0.01201	0.01286	1	4666	0.2777	0.05697	0.1674	0.2772	0.3874	1	2329	-0.5607	0.3891	-1.302	-0.5738	0.2269	1.02	311	-0.1323	0.04049	-0.2107	-0.1315	-0.05312	1.02	324	-0.1408	0.03964	-0.2183	-0.141	-0.06317	1	2442	0.0221	0.01782	-0.01287	0.02233	0.05721
Wood Duck	Aix sponsa	WODU	0.5086	0.02652	0.4571	0.5086	0.5609	1	8100	0.006726	0.0005131	0.005717	0.006726	0.007736	1	8648	0.1269	0.08352	-0.04074	0.1268	0.2867	1	2690	1.065	0.5954	-0.1129	1.072	2.243	1.01	612	0.08454	0.04128	0.002428	0.08429	0.1633	1.01	558	0.2655	0.05551	0.158	0.2653	0.3757	1	3419	-0.04142	0.02216	-0.08518	-0.04147	0.001248
American Coot	Fulica americana	AMCO	0.4449	0.03874	0.3694	0.4449	0.52	1	5029	0.002931	0.0008198	0.001298	0.002916	0.004512	1	5238	-0.8022	0.1516	-1.1	-0.8012	-0.5131	1	1556	-0.4264	0.3799	-1.153	-0.4327	0.3231	1	597	0.06246	0.04446	-0.02489	0.06376	0.1459	1	600	0.219	0.07398	0.07205	0.2196	0.3582	1	2452	0.212	0.03038	0.1524	0.2117	0.2708
Yellow Warbler	Setophaga petechia	YEWA	0.6029	0.02177	0.5607	0.6028	0.6461	1	8600	0.01179	0.0004277	0.01099	0.01178	0.01266	1	7556	0.0524	0.1255	-0.2	0.05181	0.3027	1	2730	-0.7742	0.3103	-1.366	-0.7716	-0.176	1.01	453	-0.02798	0.02844	-0.08581	-0.02798	0.02767	1.01	552	-0.056	0.03713	-0.1276	-0.05545	0.0169	1	4230	0.02083	0.0166	-0.0118	0.02107	0.05299
Yellow-rumped Warbler	Setophaga coronata	YRWA	0.5029	0.01735	0.4701	0.5029	0.537	1	9483	0.01182	0.0003585	0.01113	0.01182	0.01253	1	9503	0.04836	0.04892	-0.0503	0.04912	0.1405	1	3426	0.3938	0.1738	0.05105	0.3899	0.739	1.01	318	0.003131	0.02312	-0.04286	0.003244	0.04866	1.02	241	-0.06355	0.03096	-0.1243	-0.06344	-0.001951	1	4261	0.03775	0.0131	0.0122	0.0377	0.0631
[truncated: 51 more columns]
